# Supplementary material for: Risk factors and prediction score model for unplanned readmission among neonates with NRDS under one year of age: A retrospective cohort study
Source: Front Pediatr. 2022 Oct 13;10:964554. doi: 10.3389/fped.2022.964554 (PMC9606800; doi:10.3389/fped.2022.964554)
Supplement: Supplementary file 1 [file DataSheet1.xlsx]

## Sheet: Sheet1
No of cases	Grouping non-RA 1,RA 2	Gender Male 1 Female 0	Birth GA (weeks)	Collected GA at discharge (weeks)	Age at admission(hours）	Age at discharge (days)	BW (g)	Weight at discharge (g)	Multiple births,Yes=1,No=0	T at admission （℃）	RR at admission (Bt/m)	HR at admission (Bt/m)	T at discharge（℃）	RR at discharge (Bt/m)	HR at discharge (Bt/m)	Cesarean section，Yes=1,No=0	Nature of amniotic fluid: Meconium stained=1, Hemorrhagic =2 Unknown=3 Normal=0	PROM>18 h,Yes=1,No=0	Intrauterine distress,Yes=1,No=0	Placental abruption,Yes=1,No=0	GDM，Yes=1,No=0	PIH,Yes=1,No=0	Pulmonary hemorrhage，,Yes=1,No=0	Shock,,Yes=1,No=0	BPD ,Yes=1,No=0	NEC,,Yes=1,No=0	Sepsis,,Yes=1,No=0	BM,,Yes=1,No=0	PDA,Yes=1,No=0	PPHN,Yes=1,No=0	ROP,Yes=1,No=0	Pneumothorax,Yes=1,No=0	PH at admission	PCO2 at admission(mmol/L)	PO2 at admission	SPO2 at admission %	HCO3 at admission(mmol/L)	BE at admission(mmol/L)	Lac at admission(mmol/L)	Blood sugar at admission(mmol/L)	PH at discharge	PCO2 at discharge(mmol/L)	PO2 at discharge	SPO2 at discharge %	HCO3 at discharge(mmol/L)	BE at discharge(mmol/L)	Lac at discharge(mmol/L)	Blood sugar at discharge(mmol/L)	Duration of antibiotic usage (days)
病例编号	分组再入院组2非再入院组1	性别 男1女0	出生时胎龄（周）	出院时纠正胎龄 (周)	入院时日龄(小时）	出院时日龄（天）	产重 g	出院时体重 (g)	多胎 是1否0	入院记录体温 （摄氏度）	入院记录呼吸频率 (次/分）	入院记录心率 （次/分）	出院记录体温 （摄氏度）	出院记录呼吸频率 (次/分）	出院记录心率 （次/分）	剖宫产是1否0	羊水性质 粪染1 血性2 不详 3正常0	胎膜早破 有1否0	宫内窘迫 有1否0	胎盘早剥 有1否0	妊娠糖尿病 有1否0	妊娠高血压 有1否0	肺出血 有1否0	休克有1否0	BPD有1否0	NEC 有1否0	败血症 有1否0	细菌性脑膜炎 有1否0	PDA 有1否0	PPHN 有1否0	ROP 有1否0	气胸 有1否0	入院时PH	入院时二氧化碳分压(mmol/L)	入院时氧分压(mmol/L)	入院时氧饱和度 %	入院时碳酸氢根浓度(mmol/L)	入院时实际碱剩余(mmol/L)	入院时乳酸(mmol/L)	入院时血糖(mmol/L)	出院前PH	出院前二氧化碳分压(mmol/L)	出院前氧分压(mmol/L)	出院前氧饱和度 %	出院前碳酸氢根浓度(mmol/L)	出院前实际碱剩余(mmol/L)	出院前乳酸(mmol/L)	出院前血糖(mmol/L)	抗生素使用时间（天）
62	1	0	28	36.2086	11	57.46	1290	2340	1	35	45	120	36.6	44	138	0	3	0	0	0	0	0	0	0	1	0	0	0	1	0	1	0	7.2900	32.0000	121.0000	98.0000	15.4000	-11.2000	7.3000	5.3000									7
65	1	0	36.4286	38.1078	6	11.7543	2650	2760	0	36.7	62	155	36.3	52	154	1	0	0	0	0	1	0	0	0	0	0	1	0	1	1	0	0	7.3000	41.0000	29.0000	47.0000	20.2000	-6.2000	4.0000	6.2000	7.3300	49.0000	83.0000	95.0000	25.8000	-0.1000	0.6000	4.4000	10
59	1	0	35	36.6601	2	11.621	1780	1930	1	36	60	135	36.8	50	132	1	0	0	0	0	0	0	0	0	0	1	1	0	0	1	0	0	7.1800	61.0000	52.0000	76.0000	22.8000	-5.6000	1.2000	3.6000	7.4100	33.0000	62.0000	92.0000	20.9000	-3.7000	1.6000	2.2000	5
66	1	1	30.5714	34.957	1	30.6989	1480	2000	1	36	52	148	36.8	47	137	1	0	0	0	0	0	0	0	0	0	0	0	0	1	0	0	0	7.1800	71.0000	160.0000	99.0000	26.5000	-1.9000	1.7000	8.4000									7
57	1	0	32.4286	36.8097	1	30.6679	2070	2430	0	36.1	50	130	36.7	44	130	1	0	0	0	0	0	0	0	0	0	0	1	0	0	0	0	0	7.1800	28.2000	82.0000	93.0000	26.1000	-2.3000	1.2000	7.7000									7
61	1	1	32.2857	39.9238	1	53.4665	1300	2140	1	36.3	60	150	36.2	45	120	1	1	0	0	0	0	0	0	0	0	0	1	0	0	0	0	0	7.4500	34.0000	131.0000	99.0000	23.6000	-0.4000	2.8000	5.7000									13
60	1	0	33.8571	36.5213	6	18.6491	2330	2280	1	36.6	45	150	36.8	43	132	1	0	0	0	0	0	0	0	0	0	0	0	0	0	0	0	0	7.5600	16.0000	126.0000	99.0000	14.3000	-7.9000	6.4000	2.9000	7.7000	12.0000	86.0000	98.0000	14.8000	-5.1000	3.8000	3.4000	2
2	2	1	34.8571	36.6741	2	12.7186	2260	2430	0	36.2	60	138	36.7	46	134	1	0	0	0	0	0	0	0	0	0	0	1	0	1	0	0	0	7.1900	68.0000	48.0000	72.0000	26.0000	-2.2000	1.1000	3.8000	7.3300	42.0000	62.0000	90.0000	22.1000	-3.8000	1.9000	6.2000	11
58	1	1	34.7143	38.3713	20	25.5992	2460	2750	0	36.1	55	137	36.4	45	130	0	0	1	0	0	0	0	0	0	0	0	1	0	1	1	0	0	7.2200	54.0000	52.0000	78.0000	22.1000	-5.6000	3.3000	4.7000	7.3500	66.0000	81.0000	95.0000	36.4000	10.8000	0.8000	4.6000	22
3	2	1	31.7143	36.2351	1	31.6458	1590	1980	0	36.5	55	146	36.6	45	135	1	0	0	0	0	0	0	0	0	0	0	1	0	1	0	0	0	7.2400	64.0000	43.0000	69.0000	27.4000	0.0000	2.4000	3.6000	7.3200	46.0000	73.0000	93.0000	23.7000	-2.4000	4.0000	2.3000	11
55	1	1	38.2857	39.523	3	8.6609	3660	3550	0	36.1	60	145	37	48	126	1	0	0	0	0	0	0	0	0	0	0	0	0	1	1	0	0	7.2300	54.0000	97.0000	96.0000	22.6000	-5.0000	2.4000	4.6000	7.2500	51.0000	55.0000	82.0000	22.4000	-4.8000	1.5000	4.5000	8
54	1	1	37.1429	39.3469	4	15.428	3380	3400	0	36.6	67	157	36.8	48	138	0	0	0	0	0	1	0	1	1	0	0	0	0	1	1	0	0	7.2300	60.0000	64.0000	87.0000	25.1000	-2.5000	2.1000	5.1000	7.3900	45.0000	57.0000	89.0000	27.2000	2.2000	0.6000	3.8000	15
53	1	1	33.8571	37.9509	3	28.6561	2250	2580	0	36.5	60	157	37	48	149	1	0	0	0	0	0	0	0	0	0	0	0	0	1	1	0	0	7.5300	20.0000	311.0000	100.0000	16.7000	-6.0000	5.0000	3.7000	7.4500	41.0000	71.0000	95.0000	28.5000	4.5000	0.7000	4.2000	5
70	1	1	33	35.9549	1	20.6841	2140	2300	0	36.1	52	125	36.9	44	147	1	1	0	0	0	1	0	0	0	0	0	0	0	0	0	0	0	7.2700	50.0000	127.0000	98.0000	23.0000	-3.9000	1.6000	4.1000									4
4	2	1	32.7143	36.6648	1	27.6538	2350	2820	0	36.5	54	140	36.4	46	137	1	0	0	0	0	0	0	0	0	0	0	1	0	0	0	0	0	7.1600	88.0000	36.0000	51.0000	31.4000	2.7000	1.4000	2.6000	7.3500	35.0000	88.0000	96.0000	19.3000	-6.3000	1.6000	5.2000	12
72	1	1	34	37.8051	0.9	26.6357	2715	2960	0	35.8	68	142	36.3	42	134	1	0	0	0	0	0	0	0	1	0	0	1	0	1	1	0	0	7.2300	60.0000	32.0000	48.0000	25.1000	-2.5000	2.2000	1.1000	7.3300	57.0000	40.0000	71.0000	30.1000	4.2000	1.1000	3.9000	13
82	1	0	30.8571	38.4957	1	53.4701	1200	2520	0	35	50	120	36.6	46	140	1	3	0	0	0	0	1	0	0	1	1	1	0	0	0	0	0	7.2900	52.0000	53.0000	83.0000	25.0000	-1.6000	2.6000	2.8000									10
5	2	1	32	35.5192	1	24.6347	2140	2110	0	36.4	55	131	36.4	40	126	1	1	0	1	0	0	0	0	0	0	0	0	0	1	1	0	0	7.3300	37.0000	147.0000	99.0000	19.5000	-6.4000	1.9000	4.6000	7.3800	46.0000	63.0000	91.0000	27.2000	2.1000	1.1000	2.8000	3
78	1	0	31.8571	36.3864	1	31.7046	1460	2150	1	36	60	137	36.5	46	140	1	0	1	0	0	0	0	0	0	0	0	0	0	0	0	0	0	7.4200	31.0000	112.0000	98.0000	20.1000	-4.4000	2.0000	3.1000									18
83	1	1	36.5714	40.2019	6	25.4131	2220	2930	0	36.1	40	120	36.8	40	141	1	0	0	1	0	0	0	0	0	0	0	0	0	0	0	0	0	7.3100	43.0000	99.0000	97.0000	21.7000	-4.6000	3.4000	4.7000	7.3200	42.0000	35.0000	61.0000	21.6000	-4.5000	2.4000	5.9000	8
6	2	1	31.2857	38.6645	4	51.6513	950	2030	0	36.7	56	129	36.6	45	136	1	0	0	0	0	0	1	0	0	0	0	1	0	0	0	0	0	7.3800	33.0000	112.0000	98.0000	19.5000	-5.6000	4.7000	9.3000									10
8	2	1	33.4286	38.2382	1	33.6673	2200	2320	1	36.3	60	130	36.9	43	138	1	3	0	0	0	0	0	0	0	0	0	0	0	1	0	0	0	7.3100	50.0000	61.0000	88.0000	25.2000	-1.1000	1.3000	2.5000									4
76	1	1	33.4286	37.4892	1	28.4247	2200	2620	1	35.4	70	116	36.7	43	131	1	0	0	0	0	0	0	1	0	0	0	0	0	1	1	1	0	7.4400	23.0000	61.0000	92.0000	15.6000	-8.6000	3.1000	1.4000	7.3500	30.0000	53.0000	85.0000	16.6000	-9.0000	1.5000	1.9000	7
81	1	1	35.8571	37.8032	1	13.6223	2340	2630	1	36.2	52	140	36.5	40	110	1	0	1	0	0	1	0	0	0	0	0	0	0	1	0	0	0	7.3100	39.0000	113.0000	98.0000	19.6000	-6.7000	2.0000	4.4000									3
74	1	1	36.4286	37.6666	4	8.66608	2470	2410	0	36.3	55	145	36.8	52	146	0	0	0	0	0	0	0	0	0	0	0	0	0	0	0	1	0	7.3000	48.0000	142.0000	99.0000	23.6000	-2.8000	2.8000	3.5000	7.3600	44.0000	61.0000	90.0000	24.9000	-0.5000	1.7000	2.3000	2
80	1	1	36.8571	38.2101	2	9.47064	3120	3160	0	36.5	65	142	36.5	46	145	1	1	0	1	0	0	0	0	0	0	0	0	0	0	0	0	0	7.3300	45.0000	40.0000	71.0000	23.7000	-2.2000	2.4000	4.7000									5
88	1	1	31.4286	41.3771	2	69.6397	1540	3070	1	36.3	52	136	36.7	44	139	1	3	0	0	0	1	0	0	0	0	0	1	0	1	0	0	0	7.3800	33.0000	90.0000	97.0000	19.5000	-5.6000	2.3000	6.8000	7.3700	35.0000	104.0000	98.0000	20.2000	-5.1000	2.0000	2.7000	48
75	1	1	33.4286	35.8124	1	16.6871	2200	2250	0	36.1	58	130	36.5	45	141	1	0	1	0	0	0	0	0	0	0	0	1	0	0	0	0	0	7.2800	43.0000	43.0000	71.0000	20.2000	-6.5000	1.9000	5.9000									11
95	1	0	33.2857	43.6341	1	72.4388	1500	2910	1	36	50	118	36.8	44	149	1	0	0	0	0	0	1	0	0	0	0	1	1	0	0	1	0	7.4900	21.0000	87.0000	97.0000	16.0000	-7.3000	6.1000	4.7000									31
14	2	1	33.2857	37.6676	1	30.6729	2040	2440	1	36	60	140	36.5	45	138	1	0	1	0	0	1	0	0	0	0	0	0	0	1	0	0	0	7.4000	28.0000	149.0000	99.0000	17.3000	-7.5000	2.9000	4.7000	7.3900	36.0000	58.0000	89.0000	21.8000	-3.2000	2.3000	4.3000	9
15	2	1	32.1429	36.3838	2	29.6867	2000	2150	0	36.3	60	120	36.7	48	133	1	0	1	0	0	0	0	1	1	0	0	1	0	1	1	0	0	7.3100	48.0000	79.0000	94.0000	24.2000	-2.1000	1.4000	1.4000	7.4600	27.0000	77.0000	96.0000	19.2000	-4.6000	2.4000	4.4000	15
16	2	1	32.4286	37.0938	1	32.6564	2120	2540	0	36.5	55	140	36.7	45	138	1	0	0	0	0	1	0	0	0	0	0	0	0	0	0	0	0	7.3700	36.0000	160.0000	99.0000	20.8000	-4.5000	1.7000	2.6000									3
87	1	1	35.5714	38.0961	2	17.6724	3570	3370	0	36.7	54	141	36.7	43	138	1	1	0	0	0	0	0	1	0	0	0	1	0	1	1	0	0	7.2300	55.0000	29.0000	42.0000	23.0000	-4.6000	1.7000	3.8000	7.3400	38.0000	50.0000	82.0000	20.5000	-5.3000	2.9000	3.3000	10
98	1	0	34.5714	37.0952	1	17.6664	1760	1980	0	35.2	55	145	36.4	46	133	1	0	0	0	0	0	1	0	0	0	0	0	0	1	1	0	0	7.1400	61.0000	62.0000	83.0000	20.8000	-8.2000	0.9000	3.4000	7.2900	39.0000	55.0000	84.0000	18.8000	-7.8000	2.5000	4.4000	7
71	1	0	35.1429	37.2349	1	14.6446	2195	2400	1	36.2	52	148	36.6	47	142	1	0	0	1	0	0	0	0	0	0	0	0	0	0	0	0	0	7.2800	42.0000	103.0000	97.0000	19.7000	-7.0000	2.3000	4.4000	7.5000	25.0000	56.0000	91.0000	19.5000	-3.7000	2.5000	3.2000	0
97	1	1	30.8571	38.0984	2	50.6885	1350	2240	0	36.8	60	140	37.1	48	154	1	0	0	0	0	0	0	0	0	0	0	1	0	1	1	0	0	7.1400	70.0000	37.0000	51.0000	23.8000	-5.2000	3.2000	2.9000	7.3500	37.0000	119.0000	98.0000	20.4000	-5.2000	3.7000	5.3000	46
93	1	1	34.5714	36.6719	4	14.703	3150	3040	0	36.5	56	128	36.7	46	142	1	0	0	0	0	1	0	0	0	0	0	0	0	1	1	0	0	7.3600	47.0000	78.0000	95.0000	26.6000	1.2000	3.6000	1.9000									2
94	1	0	31.1429	35.0927	1	27.6487	1740	2070	0	36.5	55	150	36.4	45	140	1	0	1	0	0	0	0	0	0	0	0	0	0	1	0	0	0	7.1900	64.0000	114.0000	97.0000	24.4000	-3.8000	3.0000	5.7000	7.2900	54.0000	59.0000	87.0000	26.0000	-0.6000	3.6000	2.5000	11
117	1	1	33	34.5185	1	10.6292	2000	2020	0	36.1	70	140	36.5	46	130	1	0	1	0	0	0	0	0	0	0	0	0	0	0	0	0	0	7.4600	23.0000	150.0000	99.0000	16.4000	-7.4000	2.7000	7.8000									3
127	1	0	32.1429	36.7739	2	32.4172	1850	2340	0	36.4	55	123	37	45	141	1	1	0	1	0	1	0	0	0	0	0	1	0	1	0	0	0	7.3200	41.0000	44.0000	75.0000	21.1000	-5.0000	2.1000	4.3000									8
125	1	1	36	38.8121	1	19.6846	2775	2750	0	36.3	70	142	36.6	48	132	1	3	0	0	0	1	0	0	0	0	0	1	0	1	1	0	0	7.2700	46.0000	40.0000	66.0000	21.1000	-5.8000	1.9000	3.9000	7.3300	36.0000	74.0000	94.0000	19.0000	-6.9000	2.3000	8.7000	3
19	2	1	37	38.959	2	13.7129	2010	2320	0	36.2	58	145	36.6	44	126	1	0	0	1	0	0	0	0	0	0	1	0	0	0	1	0	0	7.2800	45.0000	16.0000	16.0000	21.1000	-5.6000	4.9000	3.8000	7.2200	49.0000	92.0000	95.0000	20.1000	-7.6000	1.4000	2.9000	12
123	1	0	35.2857	37.5283	1	15.6981	2330	2490	0	36	55	121	36.3	41	125	1	0	0	1	0	0	0	1	0	0	0	0	0	1	1	0	0	7.2800	51.0000	32.0000	52.0000	24.0000	-2.7000	2.2000	4.5000									10
128	1	0	36.4286	38.5281	1	14.6967	2460	2650	0	36.2	55	150	36.9	44	149	1	0	0	0	0	0	0	0	0	0	0	0	0	1	1	0	0	7.1900	56.0000	24.0000	28.0000	21.4000	-6.8000	2.2000	3.1000	7.3900	35.0000	63.0000	91.0000	21.2000	-3.8000	2.4000	6.2000	12
22	2	1	31.2857	39.8062	1	59.6435	1190	2270	1	35.6	50	110	36.7	48	141	1	0	0	0	0	0	1	0	0	1	1	1	0	1	0	0	0	7.3300	57.0000	36.0000	64.0000	30.1000	4.2000	1.0000	5.1000									21
110	1	1	32.5714	36.9234	1	30.4637	1690	2050	0	36.3	62	134	36.8	46	142	1	0	0	0	0	0	0	0	0	0	0	0	0	0	0	0	0	7.2300	51.0000	169.0000	99.0000	21.4000	-6.2000	1.6000	3.9000									18
102	1	0	31	37.9519	5	48.6634	1840	2460	0	36	50	111	36.5	49	145	1	2	1	0	1	0	0	1	0	1	0	1	0	1	1	0	0	7.2800	41.0000	117.0000	98.0000	19.3000	-7.4000	4.9000	15.7000	7.4800	29.0000	50.0000	88.0000	21.6000	-1.9000	1.3000	3.3000	35
108	1	1	36.8571	38.389	2	10.7228	3090	3030	0	36.4	65	150	36.9	42	144	1	0	0	1	0	0	0	0	0	0	1	0	0	1	1	0	0	7.2400	48.0000	55.0000	82.0000	20.6000	-6.8000	4.5000	4.9000	7.5200	34.0000	218.0000	100.0000	27.8000	4.9000	0.8000	4.0000	4
103	1	0	34.1429	36.6724	2	17.7069	2365	2280	1	36.2	58	120	36.2	45	145	1	0	0	0	0	0	0	0	0	0	0	1	0	1	1	0	0	7.2000	68.0000	44.0000	68.0000	26.6000	-1.4000	1.2000	4.9000	7.1900	77.0000	80.0000	92.0000	29.4000	1.2000	0.4000	3.2000	14
107	1	1	32.1429	36.389	2	29.7228	2345	3030	0	36.5	58	150	36.6	42	136	1	0	0	0	0	1	0	0	0	0	0	0	0	1	1	0	0	7.3700	37.0000	165.0000	99.0000	21.4000	-3.9000	2.6000	6.8000	7.4500	27.0000	100.0000	98.0000	18.8000	-5.2000	2.4000	4.1000	6
109	1	0	29.7143	37.8143	6	56.7001	1160	2200	1	36	40	120	36.7	45	137	0	0	0	0	0	1	0	0	0	1	0	0	0	1	1	0	0	7.3200	36.0000	134.0000	99.0000	18.5000	-7.6000	1.3000	6.8000									12
111	1	1	37.8571	40.6659	3	19.6614	3105	3090	1	36.6	52	145	36.7	44	132	1	0	0	0	0	0	0	0	0	0	0	1	0	1	1	0	0	7.3500	33.0000	45.0000	78.0000	18.2000	-7.4000	4.2000	3.4000	7.3300	41.0000	72.0000	93.0000	21.6000	-4.3000	0.7000	3.3000	13
106	1	1	29.4286	37.779	1	58.4528	1350	2760	0	36	58	140	37.2	46	132	1	0	1	0	0	0	0	0	0	1	0	1	0	1	1	1	0	7.2300	61.0000	51.0000	78.0000	25.5000	-2.1000	2.0000	6.0000	7.3100	44.0000	98.0000	97.0000	22.2000	-4.1000	1.2000	4.8000	24
112	1	0	32.1429	37.9467	1	40.627	1390	2250	0	36	50	130	36.7	48	148	1	0	0	1	1	0	0	0	0	0	0	0	0	0	0	0	0	7.3200	50.0000	75.0000	94.0000	25.8000	-0.3000	2.0000	4.0000									23
100	1	1	34.7143	37.5245	1	19.6714	2560	2600	0	36.1	55	134	36.5	45	142	1	0	1	0	0	0	0	1	0	0	0	0	0	0	1	0	0	7.1100	78.0000	42.0000	58.0000	24.8000	-4.7000	1.2000	2.5000	7.3900	43.0000	64.0000	92.0000	26.0000	1.0000	1.1000	4.5000	11
101	1	0	34.4286	36.6742	1	15.7197	1820	1860	0	36.1	68	146	36.5	46	142	1	0	0	0	0	0	0	1	0	0	0	0	0	1	0	0	0	7.2100	65.0000	45.0000	70.0000	26.0000	-1.9000	0.9000	1.8000	7.3200	45.0000	83.0000	95.0000	23.2000	-2.9000	1.4000	2.8000	5
99	1	1	32.4286	37.9532	2	38.6723	1990	2600	0	36.9	62	121	36.7	48	152	1	0	1	0	0	0	0	0	1	0	1	1	0	1	0	0	0	7.5100	20.0000	66.0000	95.0000	16.0000	-7.0000	4.2000	8.8000	7.2600	47.0000	52.0000	80.0000	21.1000	-6.0000	1.7000	3.8000	15
25	2	1	34.7143	38.5225	2	26.6575	2420	2650	0	36	60	125	36.6	50	148	1	0	0	0	0	0	0	0	0	0	0	0	0	0	0	0	0	7.3700	31.0000	158.0000	99.0000	17.9000	-7.4000	2.5000	7.3000									16
26	2	0	33.1429	37.0622	1	27.4352	1960	2400	0	36.3	54	136	36.6	45	142	1	0	0	0	0	1	0	0	0	0	0	0	0	1	1	0	0	7.4000	36.0000	140.0000	99.0000	22.3000	-2.5000	1.1000	3.1000	7.4900	24.0000	181.0000	100.0000	18.3000	-5.0000	2.8000	4.4000	4
140	1	1	30.1429	36.6632	2	45.6424	1485	2390	1	36.3	55	130	36.7	45	141	1	0	1	0	0	0	0	0	0	1	0	1	0	0	0	0	0	7.2600	56.0000	108.0000	97.0000	25.1000	-2.0000	1.5000	6.2000	7.2600	53.0000	86.0000	95.0000	23.8000	-3.3000	1.7000	3.9000	13
146	1	1	37.5714	39.5233	3	13.6633	3190	3070	0	36.1	60	155	36.8	46	134	1	0	0	0	0	0	0	0	0	0	0	0	0	0	0	0	0	7.3000	47.0000	33.0000	56.0000	23.1000	-3.3000	2.2000	4.3000	7.4000	35.0000	36.0000	69.0000	21.7000	-3.1000	4.3000	4.8000	8
27	2	0	35.7143	41.2415	1	38.6905	1310	2000	1	36.3	50	150	36.7	44	144	1	0	0	0	0	0	0	0	0	0	0	0	0	0	0	0	0	7.4100	32.0000	115.0000	99.0000	20.3000	-4.3000	2.5000	3.9000									7
29	2	1	30.8571	35.8122	2	34.6853	1390	2110	0	36.5	50	129	36.6	46	140	1	1	1	0	0	0	0	0	1	0	0	1	1	0	0	0	0	7.3600	24.0000	109.0000	98.0000	13.6000	-11.8000	2.3000	12.1000	7.3300	37.0000	76.0000	94.0000	19.5000	-6.4000	3.3000	3.8000	30
147	1	1	35.4286	37.0925	2	11.6474	2240	2200	0	36.4	65	130	36.9	42	130	0	0	0	0	0	0	0	0	0	0	0	0	0	1	0	0	0	7.2900	52.0000	79.0000	94.0000	25.0000	-1.6000	1.3000	3.2000									4
138	1	0	33.2857	39.3859	2	42.7011	1570	2210	1	36.2	55	140	36.5	46	142	1	0	1	0	0	0	1	0	1	0	0	1	0	1	0	0	0	7.4400	23.0000	129.0000	99.0000	15.6000	-8.6000	3.5000	7.4000	7.3500	46.0000	58.0000	88.0000	25.4000	-0.2000	1.3000	5.5000	16
131	1	0	31	36.237	1	36.6589	1490	2190	0	36.1	53	140	36.8	43	142	0	0	1	0	0	1	0	0	0	0	0	1	0	0	0	0	0	7.2300	62.0000	117.0000	98.0000	26.0000	-1.6000	1.0000	5.9000									3
149	1	0	34.7143	36.9525	1	15.6672	2180	2210	0	36.4	52	155	36.6	42	135	1	2	1	0	1	0	0	0	0	0	0	0	0	1	1	0	0	7.2300	53.0000	39.0000	62.0000	22.2000	-5.4000	3.4000	4.7000	7.2900	39.0000	72.0000	92.0000	18.8000	-7.8000	4.7000	7.7000	4
150	1	1	33.5714	36.374	2	19.6183	2500	2700	1	36.5	56	120	36.5	45	134	1	0	0	0	0	1	0	0	0	0	1	1	0	0	0	0	0	7.1900	71.0000	64.0000	86.0000	27.1000	-1.1000	1.0000	2.7000	7.3400	35.0000	86.0000	96.0000	18.9000	-6.9000	1.2000	4.3000	7
133	1	1	34.1429	37.1031	1	20.7219	2060	2140	1	36.5	54	145	37.1	48	147	1	1	0	0	0	0	0	0	0	0	0	0	0	0	0	0	0	7.2200	54.0000	85.0000	94.0000	22.1000	-5.6000	2.3000	8.3000									5
141	1	0	31.8571	39.3427	16	52.3989	2090	2650	0	36.5	55	135	36.6	46	135	0	0	1	0	0	1	0	0	0	0	0	1	0	1	1	1	0	7.3000	41.0000	134.0000	99.0000	20.2000	-6.2000	3.5000	4.6000	7.3500	44.0000	39.0000	70.0000	24.3000	-1.3000	3.4000	4.9000	14
143	1	1	31.8571	38.8169	1	48.7181	1270	2490	1	35.1	50	132	36.7	40	140	1	0	1	0	0	0	0	0	0	1	0	1	0	0	0	0	0	7.2300	59.0000	60.0000	85.0000	24.7000	-2.9000	1.9000	6.4000									8
157	1	1	35.2857	36.8198	1	10.7386	2160	2330	1	34	62	136	36.5	40	140	1	0	0	0	0	0	0	0	0	0	0	0	0	0	0	0	0	7.3900	30.0000	84.0000	96.0000	18.2000	-6.8000	1.6000	1.9000									4
144	1	1	29.7143	39.6747	1	69.7229	1450	3070	0	36.3	55	146	36.8	50	142	1	0	1	0	0	0	0	0	0	1	0	0	0	1	0	0	0	7.4200	40.0000	132.0000	99.0000	25.9000	1.4000	1.4000	6.0000	7.3400	49.0000	67.0000	92.0000	26.4000	0.6000	4.3000	7.0000	4
118	1	0	33.8571	39.0937	1	36.6556	1780	2760	1	36.5	54	135	36.5	46	142	1	0	0	1	0	0	0	0	0	0	1	0	0	1	0	0	0	7.2600	50.0000	142.0000	99.0000	22.4000	-4.7000	1.6000	5.9000									3
116	1	1	35	37.4871	13	17.4094	3170	3400	0	36.5	50	125	36.8	48	135	1	0	0	0	0	0	0	0	0	0	0	1	0	1	1	0	0	7.4300	30.0000	30.0000	60.0000	19.9000	-4.4000	3.0000	4.3000	7.4000	51.0000	158.0000	99.0000	31.6000	6.8000	1.1000	5.4000	14
139	1	0	33.2857	38.7821	1	38.475	1130	2050	0	33.5	50	160	36.7	47	150	1	0	1	0	0	0	0	0	0	0	0	0	0	1	0	0	1	7.4000	34.0000	60.0000	91.0000	21.1000	-3.7000	1.8000	7.4000									8
164	1	0	33.2857	38.3463	1	35.4238	1430	2150	0	36.1	60	135	36.5	44	130	1	0	1	0	0	0	0	0	0	0	0	0	0	0	0	0	0	7.4300	31.0000	143.0000	99.0000	20.6000	-3.7000	1.9000	4.7000									3
51	2	0	34.8571	36.7835	3	13.4848	2800	2650	0	36.9	55	145	36.8	46	125	1	0	0	1	0	0	0	0	0	0	0	1	0	1	1	0	0	7.3300	47.0000	80.0000	95.0000	24.8000	-1.1000	4.0000	3.1000									5
134	1	1	34.1429	38.6643	2	31.6502	2500	3020	0	36	52	140	36.5	51	148	1	0	0	0	0	0	0	0	0	0	1	1	0	0	0	0	0	7.2700	41.0000	93.0000	96.0000	18.8000	-8.1000	2.5000	4.7000	7.3500	40.0000	131.0000	99.0000	22.1000	-3.5000	0.6000	3.7000	22
126	1	1	34.5714	37.9217	4	23.4518	1750	1850	1	36.9	40	120	36.6	48	141	1	3	0	1	0	1	0	0	1	0	0	0	0	1	1	0	0	7.1800	32.0000	262.0000	100.0000	11.9000	-16.5000	10.2000	13.2000	7.4000	33.0000	106.0000	98.0000	20.4000	-4.4000	2.2000	5.4000	7
130	1	1	37.4286	39.3778	11	13.6444	3100	3020	0	36.5	78	135	36.8	45	134	1	0	0	0	0	0	0	0	0	0	0	1	0	0	0	0	1	7.5200	25.0000	134.0000	99.0000	20.4000	-2.5000	1.8000	3.8000									9
33	2	0	34.2857	36.5291	1	15.704	2510	2490	0	36.8	55	145	36.6	47	145	1	0	1	0	1	1	0	1	0	0	0	0	0	1	1	0	0	7.2400	56.0000	33.0000	51.0000	24.0000	-3.4000	1.1000	2.6000	7.2800	52.0000	70.0000	91.0000	24.4000	-2.3000	0.8000	2.2000	10
152	1	0	26.4286	39.9474	1	94.6319	900	3160	0	35	58	161	36.8	44	138	0	0	0	0	0	1	0	0	0	1	1	0	0	0	1	1	0	7.3400	40.0000	44.0000	76.0000	21.6000	-4.2000	3.6000	12.9000	7.4600	45.0000	153.0000	99.0000	32.0000	8.2000	0.7000	4.2000	67
145	1	1	37	39.817	3	19.7191	3165	3450	0	36	52	132	37.1	43	144	1	0	0	0	0	1	0	0	0	0	0	0	0	1	1	0	0	7.2700	45.0000	70.0000	91.0000	20.7000	-6.2000	2.7000	6.8000	7.5000	27.0000	153.0000	99.0000	21.1000	-2.1000	1.0000	4.2000	19
34	2	1	31.8571	40.9513	1	63.6592	1790	3100	1	36	64	125	36.8	45	167	1	0	0	1	0	0	1	0	0	1	0	1	0	0	1	0	0	7.1500	76.0000	96.0000	95.0000	26.5000	-2.4000	1.0000	3.8000	7.4400	31.0000	120.0000	99.0000	21.1000	-3.1000	0.6000	3.9000	11
161	1	1	32.8571	38.3731	4	38.6119	1730	2400	0	36.3	58	131	36.5	39	134	1	1	0	1	0	0	0	0	0	0	0	1	1	1	1	0	0	7.2500	61.0000	104.0000	97.0000	26.8000	-0.4000	0.9000	5.2000	7.4400	29.0000	90.0000	97.0000	19.7000	-4.5000	1.7000	9.4000	23
155	1	1	34.8571	37.8046	2	20.6323	2030	2280	1	36.5	52	135	36.8	47	138	1	0	0	0	0	0	0	0	0	0	0	0	0	0	0	0	0	7.3300	39.0000	75.0000	94.0000	20.6000	-5.3000	1.7000	6.0000	7.3400	44.0000	165.0000	99.0000	23.7000	-2.1000	1.0000	5.7000	7
156	1	1	29.1429	37.8081	1	60.6565	1050	2250	0	35	35	111	36.9	47	147	1	0	0	1	0	0	1	0	0	0	0	0	0	1	1	0	0	7.4100	31.0000	171.0000	100.0000	19.6000	-5.0000	3.2000	4.9000									16
158	1	0	30.8571	37.9578	1	49.7046	1475	2500	0	36.5	50	145	36.8	44	128	0	0	1	0	0	0	0	0	0	0	0	1	0	0	0	0	0	7.4100	31.0000	145.0000	99.0000	19.6000	-5.0000	2.7000	8.6000									14
159	1	1	37.7143	38.521	4	5.64699	3095	3050	1	36.6	50	140	36.8	44	140	1	0	0	0	0	0	0	0	0	0	0	0	0	1	0	0	0	7.3700	36.0000	65.0000	92.0000	20.8000	-4.5000	2.3000	4.6000									2
163	1	0	32.5714	37.4939	2	34.4573	1760	2210	1	36	56	134	36.7	50	159	1	0	1	0	0	0	0	0	0	0	0	0	0	1	1	0	0	7.3000	44.0000	153.0000	99.0000	21.6000	-4.8000	2.5000	2.8000	7.4300	28.0000	114.0000	99.0000	18.6000	-5.7000	3.0000	2.1000	11
165	1	0	31.2857	42.6405	1	79.4833	1380	2130	1	36.5	52	145	36.5	142	46	1	2	1	0	0	0	0	1	0	0	1	1	0	1	1	0	0	7.6200	17.0000	188.0000	100.0000	17.5000	-3.7000	2.3000	2.8000	7.3900	39.0000	114.0000	98.0000	23.6000	-1.4000	0.6000	1.9000	37
170	1	0	35.7143	38.389	1	18.7231	2700	2830	0	36.5	50	130	36.7	45	137	1	0	0	0	0	1	0	0	0	0	0	0	0	1	1	0	0	7.4300	35.0000	54.0000	89.0000	23.2000	-1.1000	1.5000	4.6000									6
182	1	0	34	36.6734	2	18.7135	2310	2750	0	36.1	53	123	36.6	48	145	1	0	0	0	1	0	0	0	0	0	0	1	0	0	0	0	0	7.2000	44.0000	31.0000	44.0000	17.2000	-10.8000	7.2000	2.6000	7.2400	58.0000	56.0000	83.0000	24.9000	-2.5000	0.7000	3.6000	8
168	1	0	36	38.2524	3	15.767	2495	2500	0	36.1	60	130	36.7	42	131	1	3	1	0	0	0	0	0	1	0	1	1	0	1	0	0	0	7.2600	52.0000	30.0000	46.0000	23.3000	-3.8000	2.3000	5.7000	7.3700	40.0000	53.0000	86.0000	23.1000	-2.2000	1.2000	4.4000	9
171	1	1	31.4286	37.6416	1	43.4913	1130	2170	0	36.4	50	136	36.6	43	135	1	0	0	0	0	1	1	0	0	1	0	0	0	0	0	0	0	7.3600	33.0000	144.0000	99.0000	18.6000	-6.8000	4.6000	9.5000									6
176	1	1	34.1429	37.2351	1	21.6459	2450	2600	0	36	54	115	36.9	42	138	0	0	0	0	0	0	0	1	0	0	0	0	0	0	0	0	0	7.3400	47.0000	70.0000	93.0000	25.4000	-0.4000	2.5000	3.3000	7.4700	32.0000	117.0000	99.0000	23.3000	-0.4000	0.9000	5.3000	5
167	1	1	34.5714	37.9527	1	23.6688	2300	2500	1	36.2	60	132	36.6	42	134	1	0	0	0	0	0	0	0	0	0	0	0	0	0	0	0	0	7.2200	56.0000	45.0000	70.0000	22.9000	-4.8000	1.1000	1.6000	7.3400	45.0000	78.0000	95.0000	24.3000	-1.5000	0.5000	3.7000	3
178	1	1	32.4286	37.9532	1	38.6721	2000	2520	1	36.5	50	133	36.5	42	138	1	0	0	0	0	1	0	0	0	0	0	0	0	0	0	0	0	7.5200	22.0000	55.0000	92.0000	18.0000	-4.9000	3.4000	4.6000	7.4500	28.0000	72.0000	95.0000	19.5000	-4.5000	2.7000	3.8000	26
180	1	1	33.8571	36.5333	1	18.7334	2505	2510	0	36.3	55	138	36.8	44	138	0	0	1	0	0	0	0	0	0	0	0	1	0	0	0	0	0	7.2200	53.0000	45.0000	70.0000	21.7000	-6.0000	2.9000	4.6000	7.3000	44.0000	76.0000	93.0000	21.6000	-4.8000	0.8000	1.1000	7
172	1	1	28.2857	41.0614	3	89.43	990	2620	1	36	53	130	36.8	47	138	1	0	1	0	0	0	0	0	1	1	0	1	1	1	1	1	0	7.3100	34.0000	46.0000	77.0000	17.1000	-9.2000	4.1000	10.4000	7.4200	24.0000	92.0000	97.0000	15.6000	-8.9000	4.4000	5.8000	22
174	1	1	35.4286	36.5293	2	7.70477	3370	3500	0	36.7	55	156	36.2	42	140	1	0	0	1	0	1	0	0	0	0	0	1	0	0	0	0	0	7.3200	46.0000	77.0000	94.0000	23.7000	-2.4000	2.4000	3.4000									4
177	1	1	29.7143	40.2456	1	73.719	995	2150	0	36	58	138	36.8	46	130	1	0	0	1	0	0	0	0	1	0	0	1	0	0	1	0	0	7.2500	65.0000	128.0000	98.0000	28.5000	1.3000	1.4000	0.8000									46
184	1	1	36.5714	37.9577	1	9.70362	2720	2510	0	36.4	60	145	36.9	47	145	1	3	0	0	0	1	0	0	0	0	0	0	0	0	0	0	0	7.2500	57.0000	80.0000	94.0000	25.0000	-2.2000	1.0000	2.6000	7.6100	20.0000	60.0000	95.0000	20.1000	-1.3000	3.4000	4.7000	7
185	1	1	37.4286	39.2473	1	12.731	2045	2100	0	36.4	60	145	36.6	45	132	1	3	0	1	0	0	0	0	0	0	0	1	0	0	0	0	0	7.2600	57.0000	49.0000	78.0000	25.6000	-1.5000	2.8000	1.6000	7.4200	43.0000	54.0000	88.0000	27.9000	3.4000	1.1000	2.3000	11
188	1	0	33.7143	38.6685	17	34.6798	2080	2230	0	37.2	50	143	36.9	44	142	1	1	1	1	0	0	0	1	0	0	1	1	0	1	1	1	0	7.3500	42.0000	250.0000	100.0000	23.2000	-2.4000	1.6000	4.7000	7.4000	44.0000	61.0000	91.0000	27.3000	2.5000	1.0000	4.5000	26
186	1	1	32.5714	35.8234	1	22.7641	1600	1980	0	36	60	138	36.5	46	140	1	0	0	0	0	0	1	0	0	0	1	0	0	0	0	0	0	7.2600	61.0000	46.0000	74.0000	27.4000	0.3000	2.0000	3.1000									6
187	1	1	35.8571	37.3816	1	10.6713	2850	2870	0	36	51	130	36.6	44	142	1	0	0	0	0	1	0	0	0	0	0	0	0	0	0	0	0	7.2600	53.0000	157.0000	99.0000	23.8000	-3.3000	3.1000	3.0000									0
189	1	1	33.7143	35.3799	1	11.6593	2315	2520	0	36.5	42	132	36.6	48	135	1	0	0	0	0	0	0	0	0	0	0	0	0	0	0	0	0	7.3200	46.0000	124.0000	99.0000	23.7000	-2.4000	1.8000	2.2000									0
191	1	1	34.2857	35.5214	2	8.64953	2360	2260	1	36.5	55	138	36.8	47	124	1	0	0	0	0	0	0	0	0	0	0	0	0	0	0	0	0	7.3400	39.0000	84.0000	96	21.0000	-4.8000	2.8000	3.5000									5
192	1	1	33	35.6613	1	18.6289	1930	2280	0	36.3	72	120	36.2	45	130	1	3	0	0	0	1	0	0	0	0	0	0	0	1	0	0	1	7.3500	52.0000	96.0000	97.0000	28.7000	3.1000	0.8000	2.9000	7.4000	45.0000	57.0000	89.0000	27.9000	3.1000	0.9000	4.3000	5
193	1	1	33.7143	35.2341	1	10.6385	2170	2210	1	36	50	148	36.6	47	130	1	3	0	0	0	0	0	0	0	0	0	1	0	0	0	0	0	7.1300	65.0000	51.0000	72.0000	21.6000	-7.6000	3.1000	5.4000	7.3800	34.0000	89.0000	97.0000	20.1000	-5.0000	1.8000	3.3000	9
195	1	1	29.8571	36.6393	2	47.4749	1200	1940	1	36.5	55	125	36.9	45	142	1	0	1	1	0	0	0	0	0	0	1	1	1	1	1	1	0	7.2400	62.0000	63.0000	87	26.6000	-0.8000	1.5000	3.7000									30
198	1	0	34	38.5259	1	31.6815	2320	2710	0	36.5	54	134	36.6	40	135	1	0	0	0	0	0	0	0	0	0	1	1	0	0	0	0	0	7.3200	43.0000	85.0000	96.0000	22.2000	-3.9000	1.0000	3.4000	7.4100	36.0000	126.0000	99.0000	22.8000	-1.8000	1.6000	6.7000	10
199	1	0	30.2857	35.5245	2	36.6718	1435	2000	1	33	46	120	36.7	36	124	1	0	0	0	0	1	0	0	0	0	1	0	0	1	0	0	0	7.3500	39.0000	108.0000	98	21.5000	-4.1000	2.7000	6.0000									8
201	1	0	31.4286	37.5207	2	42.6447	1370	2400	1	36	70	138	36.7	44	150	1	3	1	0	0	0	0	0	0	1	0	0	0	1	1	0	0	7.3600	37.0000	114.0000	98.0000	20.9000	-4.5000	2.0000	6.3000									3
202	1	1	33.1429	36.9483	1	26.6382	2160	2420	0	36	60	136	37	46	138	1	0	1	0	0	0	0	0	0	0	0	0	0	0	0	0	0	7.3200	42.0000	77.0000	94.0000	21.6000	-4.5000	1.4000	5.5000									15
205	1	0	28.7143	36.0646	2	51.452	1450	2780	1	36	51	131	36.6	50	150	1	0	0	0	0	0	0	0	0	1	0	1	0	0	0	1	0	7.1100	84.0000	179.0000	99.0000	26.7000	-2.8000	1.4000	7.8000	7.3800	40.0000	163.0000	99.0000	23.7000	-1.4000	2.1000	5.8000	13
206	1	1	28.7143	36.3545	2	53.4817	1580	2500	1	36	66	131	36.6	46	144	1	3	0	0	0	0	0	0	0	1	0	1	0	0	1	0	0	7.3300	45.0000	148.0000	99.0000	23.7000	-2.2000	2.1000	5.0000									23
208	1	1	33.5714	35.9494	1	16.6455	2400	2220	0	36.5	55	210	36.5	46	150	1	0	0	0	0	0	0	0	0	0	0	0	0	0	0	0	0	7.3800	38.0000	50.0000	84	22.5000	-2.6000	2.6000	5.1000									3
210	1	1	29.5714	36.3834	1	47.6835	1440	2600	1	36.5	63	132	36.7	45	141	1	0	1	0	0	0	0	0	0	1	0	0	0	0	0	1	0	7.2200	54.0000	46.0000	72.0000	22.1000	-5.6000	2.4000	4.7000									8
41	2	0	35.2857	36.815	1	10.705	2410	2520	1	36.2	55	150	37	45	140	1	0	0	1	0	0	0	0	0	0	0	1	0	0	0	0	0	7.2800	54.0000	54.0000	83.0000	25.4000	-1.3000	1.0000	2.2000	7.3900	37.0000	99.0000	98.0000	22.4000	-2.6000	1.1000	4.6000	6
42	2	0	35.2857	36.9602	1	11.7216	2390	2500	1	36	55	148	36.7	45	118	1	0	0	1	0	0	0	0	0	0	1	0	0	1	1	0	0	7.2600	57.0000	40.0000	66.0000	25.6000	-1.5000	0.7000	2.0000	7.3400	44.0000	84.0000	96.0000	23.7000	-2.1000	1.7000	3.6000	5
211	1	0	32	40.2386	1	57.6703	1880	3240	0	36.1	41	127	36.6	47	145	1	0	0	0	0	0	0	0	0	1	0	1	0	0	0	0	0	7.2600	56.0000	88.0000	95.0000	25.1000	-2.0000	1.5000	2.6000	7.4600	23.0000	57.0000	91.0000	16.4000	-7.4000	4.1000	5.5000	47
212	1	0	32.7143	38.7794	1	42.4559	1600	2560	1	36.6	52	138	36.5	45	132	1	1	0	0	0	1	0	0	0	0	1	0	0	1	0	0	0	7.2200	47.0000	102.0000	97.0000	19.2000	-8.5000	1.4000	3.7000									9
213	1	1	35.8571	37.3862	3	10.7036	2700	2520	0	36.9	60	148	36.6	43	138	1	0	0	1	0	0	0	0	0	0	0	0	0	1	1	0	0	7.1700	64.0000	44.0000	65	23.3000	-5.2000	1.9000	7.3000									4
43	2	1	33.5714	36.9262	2	23.4832	1990	2530	1	36.2	59	139	36.3	45	132	1	0	1	0	0	0	0	0	0	0	0	1	0	0	0	0	0	7.2500	54.0000	164.0000	99.0000	23.7000	-3.5000	1.3000	1.8000	7.4400	34.0000	71.0000	95.0000	23.1000	-1.1000	0.9000	3.3000	13
214	1	1	36.4286	38.2352	1	12.6466	3240	3050	0	36.5	52	126	36.7	45	130	1	3	0	0	0	0	0	0	0	0	0	0	0	0	0	0	0	7.2100	65.0000	94.0000	95	26.0000	-1.9000	1.1000	7.4000									3
215	1	1	29	36.9581	1	55.7064	1280	2540	0	36	44	132	36.6	44	138	1	0	1	0	0	0	0	0	0	1	1	1	0	1	0	0	0	7.3800	38.0000	119.0000	99	22.5000	-2.6000	2.4000	3.6000	7.4100	43.0000	66.0000	93	27.3000	2.7000	0.9000	6.2000	27
216	1	0	33	40.3477	1	51.4338	1110	2120	1	36	55	141	36.6	40	136	1	0	0	0	0	1	1	0	0	1	0	0	0	0	0	0	0	7.3700	47.0000	98.0000	97.0000	27.2000	1.9000	1.4000	4.8000									6
217	1	1	34.2857	36.6667	23	16.667	3085	3260	0	36.7	60	150	36.5	49	132	1	0	0	0	0	1	0	0	0	0	0	1	0	1	1	0	0	7.3000	42.0000	109.0000	98	20.7000	-5.7000	1.8000	5.5000									4
219	1	1	30.8571	39.9461	4	63.6229	1335	2300	1	36.2	53	142	37	42	142	0	0	0	0	0	0	0	0	0	0	1	1	0	1	0	1	0	7.3000	36.0000	104.0000	97.0000	17.7000	-8.7000	1.0000	5.1000	7.2500	63.0000	118.0000	98	27.6000	0.4000	0.5000	3.2000	48
220	1	1	32.2857	35.3848	2	21.6937	1890	2090	1	36.6	52	138	36.9	45	146	1	0	0	0	0	0	0	0	0	0	0	0	0	1	1	0	0	7.2800	51.0000	36.0000	60	24.0000	-2.7000	2.9000	5.9000	7.3700	38.0000	53.0000	86	22.0000	-3.3000	3.6000	4.6000	3
221	1	1	32.2857	38.5217	2	43.6519	1150	1930	1	36.5	58	140	36.8	47	137	1	0	0	1	0	0	0	0	0	0	1	1	0	1	0	0	0	7.2800	57.0000	93.0000	96	27.3000	0.1000	3.2000	5.0000	7.2800	57.0000	93.0000	96	26.8000	0.1000	3.2000	5.0000	12
222	1	1	32	35.9191	2	27.4339	2390	2480	0	36.5	52	150	36.6	45	130	0	0	1	0	0	1	0	0	0	0	0	0	0	0	0	0	0	7.1900	72.0000	79.0000	92	27.5000	-0.7000	1.8000	4.6000	7.3100	47.0000	59.0000	87	27.3000	-2.6000	3.0000	7.4000	4
224	1	0	36.7143	38.8094	1	14.6661	2700	2780	1	36.5	62	168	36.3	47	132	1	3	1	0	0	0	0	0	0	0	0	1	0	1	1	0	0	7.1100	75.0000	43.0000	59.0000	23.8000	-5.7000	2.1000	5.6000	7.3400	42.0000	72.0000	93.0000	22.7000	-3.1000	1.4000	4.3000	8
225	1	0	37.5714	38.9503	4	9.65242	3005	2930	0	36.6	54	141	36.8	45	132	1	0	0	0	0	1	0	0	0	0	0	0	0	1	1	0	0	7.2200	58.0000	28.0000	39	23.7000	-4.0000	2.8000	5.6000	7.4800	24.0000	59.0000	92	17.9000	-5.6000	3.8000	3.6000	3
226	1	1	34	37.2362	2	22.6533	1850	2180	1	36.6	50	130	36.6	46	130	1	0	0	0	0	0	0	0	0	0	0	0	0	1	0	0	0	7.3700	32.0000	166.0000	99	18.5000	-6.8000	3.8000	6.3000									0
227	1	1	32.7143	36.5248	1	26.6736	1970	2290	0	36.5	52	142	36.7	45	136	1	0	0	0	0	0	0	0	0	0	1	0	0	0	0	0	0	7.2500	55.0000	125.0000	98	24.1000	-3.1000	1.7000	4.9000									5
48	2	1	34.1429	37.8098	2	25.6687	2490	2700	0	36.6	58	150	36.6	46	135	1	0	0	0	0	1	0	1	0	0	0	1	0	1	1	0	0	7.2000	62.0000	107.0000	97	24.2000	-3.8000	0.8000	3.8000	7.4500	33.0000	70.0000	95	22.9000	-1.1000	3.1000	3.3000	11
228	1	1	31.8571	35.6722	2	26.7052	1490	2110	0	36	50	145	36.7	48	136	1	3	0	0	0	0	0	0	0	0	0	1	0	1	0	0	0	7.4600	16.0000	153.0000	99	11.4000	-12.4000	5.7000	2.7000									7
67	1	1	31.7143	39.3775	3	53.6423	1580	2760	0	36	62	158	36.6	45	142	0	0	0	1	0	0	0	0	0	0	0	0	0	1	0	0	0	7.2800	40.0000	34.0000	56.0000	18.8000	-7.9000	2.4000	6.7000									14
63	1	1	32	38.9511	2	48.6575	1540	2430	1	36	58	127	36.6	51	140	1	0	0	0	0	0	0	0	0	0	0	0	0	0	0	0	0	7.2500	42.0000	57.0000	84.0000	18.4000	-8.8000	1.6000	3.4000	7.3100	45.0000	39.0000	68.0000	22.7000	-3.6000	1.5000	3.6000	45
64	1	1	27.8571	38.4956	1	74.469	1000	2370	0	35.5	46	148	36.6	40	136	1	0	0	0	0	0	0	0	0	1	1	1	0	1	1	1	0	7.2200	62.0000	27.0000	37.0000	25.4000	-2.3000	2.4000	5.2000	7.4600	28.0000	50.0000	87.0000	19.9000	-3.9000	1.0000	3.9000	37
56	1	0	32.1429	38.3795	2	43.6567	1410	2160	0	36	42	120	37	47	132	1	0	0	0	0	0	1	0	1	1	0	1	0	1	0	0	0	7.4100	28.0000	64.0000	92.0000	17.7000	-6.9000	4.8000	1.2000	7.3600	33.0000	148.0000	99.0000	18.6000	-6.8000	1.0000	2.4000	5
1	2	1	30.1429	37.5289	2	51.7024	1680	2480	0	34.2	51	146	36.5	52	132	1	2	1	0	0	0	0	1	0	1	1	0	0	1	1	0	0	7.2500	54.0000	163.0000	99.0000	23.7000	-3.5000	1.5000	4.8000	7.3800	53.0000	51.0000	85.0000	31.4000	6.3000	0.7000	5.8000	46
52	1	1	28.2857	41.9231	2	95.462	1130	3180	0	33.4	49	126	36.5	41	136	0	0	0	0	0	0	0	1	0	1	0	1	1	1	1	0	0	7.1400	57.0000	70.0000	87.0000	19.4000	-9.6000	1.3000	5.3000	7.3900	43.0000	48.0000	83.0000	26.0000	1.0000	0.6000	3.4000	67
69	1	1	31.1429	34.5253	1	23.6774	1870	2280	0	36	58	124	36.7	49	142	1	0	0	0	0	0	0	0	0	0	1	0	0	1	1	0	0	7.0900	76.0000	77.0000	89.0000	23.1000	-6.7000	1.5000	2.4000	7.3400	53.0000	60.0000	89.0000	28.6000	2.8000	1.0000	5.7000	22
68	1	0	28.5714	40.0697	7	80.4881	1260	3630	0	36.5	40	145	36.5	47	138	1	0	0	1	0	0	0	0	0	1	0	1	0	1	1	1	0	7.3700	38.0000	42.0000	76.0000	22.0000	-3.3000	2.7000	3.4000	7.3500	47.0000	67.0000	92.0000	25.9000	0.3000	1.0000	2.1000	56
86	1	1	28.4286	36.3852	1	55.6961	1450	2670	0	36	55	140	36.8	45	138	0	0	1	0	0	0	0	0	0	0	0	0	0	0	0	1	0	7.3200	44.0000	74.0000	93.0000	22.7000	-3.4000	1.5000	3.1000									4
85	1	1	30.7143	36.3492	2	39.4442	1540	2150	0	35.9	55	138	36.2	42	110	0	0	0	0	1	1	0	0	0	1	0	0	0	0	0	0	0	7.4400	39.0000	142.0000	99.0000	26.5000	2.3000	1.2000	3.0000									8
89	1	1	29	37.243	1	57.7007	1430	2590	0	36.1	55	138	36.8	50	135	1	3	1	0	0	0	0	0	0	1	0	1	0	0	0	0	0	7.2800	59.0000	30.0000	48.0000	27.7000	1.0000	1.1000	3.4000	7.4300	35.0000	79.0000	96.0000	23.2000	-1.1000	1.6000	4.7000	16
7	2	1	28.8571	38.5225	1	67.6573	1280	2910	0	35	55	120	36.7	46	143	0	0	0	0	0	0	0	0	0	0	1	1	0	1	0	1	0	7.3900	36.0000	58.0000	89.0000	21.8000	-3.2000	3.5000	2.8000	7.3600	44.0000	70.0000	93.0000	24.9000	-0.5000	0.3000	5.2000	57
79	1	1	28.2857	35.6708	1	51.6955	1100	2040	0	36.1	58	153	36.5	44	138	0	1	1	0	0	0	0	0	0	1	0	0	0	0	0	0	0	7.3400	43.0000	94.0000	97.0000	23.2000	-2.6000	1.6000	2.1000									2
9	2	1	28	37.9522	2	69.6653	1080	2230	1	36	35	130	36.6	49	136	1	1	0	1	0	0	0	0	0	1	0	1	0	1	1	1	0	7.5000	10.0000	66.0000	95.0000	7.8000	-15.4000	9.2000	9.0000	7.4000	26.0000	65.0000	92.0000	16.1000	-8.7000	1.7000	3.6000	27
10	2	0	33.4286	46.7993	1	93.5952	1730	3150	0	36.1	53	127	36.7	45	150	1	1	1	0	0	0	1	0	0	1	0	1	0	1	1	0	0	7.2400	40.0000	53.0000	80.0000	17.1000	-10.3000	1.8000	3.4000	7.3600	51.0000	71.0000	93.0000	28.8000	3.4000	1.2000	7.0000	38
73	1	1	32	38.2337	2	43.6356	1690	2350	0	36.5	52	128	36.7	44	142	1	0	0	0	0	0	0	0	0	0	0	0	0	0	0	0	0	7.3900	29.0000	165.0000	99.0000	17.6000	-7.4000	2.7000	3.7000	7.4100	29.0000	166.0000	100.0000	18.4000	-6.2000	3.9000	4.9000	2
11	2	1	33	38.1013	2	35.7088	1900	2560	1	36	56	131	36.7	45	135	1	0	1	0	0	1	0	0	0	0	0	1	0	1	1	0	0	7.2600	53.0000	83.0000	94.0000	23.8000	-3.3000	1.8000	7.0000	7.3600	34.0000	67.0000	92.0000	19.2000	-6.2000	2.1000	9.0000	9
77	1	1	30.5714	36.3496	1	40.4469	1420	2520	0	36	60	122	36.8	42	135	1	0	1	0	0	0	0	0	0	0	0	0	0	1	0	0	0	7.3000	44.0000	295.0000	100.0000	21.6000	-4.8000	3.5000	5.8000	7.3600	39.0000	36.0000	66.0000	22.0000	-3.4000	1.1000	6.5000	11
12	2	1	29.1429	37.6639	1	59.6472	1390	2630	0	36.3	54	155	36.6	48	126	0	0	0	0	0	0	0	0	0	1	1	0	0	1	0	1	0	7.3500	46.0000	83.0000	96.0000	25.4000	-0.2000	1.4000	2.4000	7.3900	50.0000	55.0000	88.0000	30.3000	5.3000	1.3000	2.7000	28
13	2	0	32.4286	37.0989	1	32.6924	1730	2420	1	36	55	143	36.8	48	134	0	0	0	0	0	0	0	0	0	1	0	0	0	0	0	0	0	7.3100	44.0000	132.0000	99.0000	22.2000	-4.1000	2.6000	3.3000									8
96	1	1	31.1429	38.5221	1	51.6546	1820	3270	0	36.5	60	146	36.6	45	140	1	0	1	0	0	0	0	1	0	1	0	1	0	0	0	0	0	7.1700	72.0000	118.0000	97.0000	26.3000	-2.2000	0.5000	4.6000	7.3500	51.0000	57.0000	88.0000	28.2000	2.6000	1.8000	4.8000	44
90	1	1	30.4286	36.8089	1	44.6623	1480	2420	0	36	55	130	36.7	49	136	1	0	1	0	0	0	0	0	0	0	0	0	0	0	0	0	0	7.3600	47.0000	131.0000	99.0000	26.6000	1.2000	1.9000	3.2000									25
84	1	1	32	35.6668	3	25.6675	2020	2490	0	36.6	56	129	36.6	47	142	1	0	1	0	0	0	0	0	0	0	0	1	1	1	1	0	0	7.2700	43.0000	60.0000	87.0000	19.7000	-7.2000	4.5000	3.9000	7.3700	38.0000	108.0000	98.0000	22.0000	-3.3000	1.4000	3.2000	25
91	1	1	32	36.956	1	34.6923	1950	2830	0	36.3	50	120	36.4	45	138	0	0	1	0	0	1	0	0	0	0	0	0	0	1	0	0	0	7.3300	44.0000	87.0000	96.0000	23.2000	-2.7000	3.2000	4.4000	7.3400	49.0000	81.0000	95.0000	26.4000	0.6000	0.6000	3.9000	15
17	2	1	33.1429	38.0632	1	34.4426	2160	2590	0	36.2	52	135	36.8	48	136	1	0	0	0	0	0	0	0	0	0	1	0	0	1	0	0	0	7.3100	37.0000	148.0000	99.0000	18.6000	-7.7000	1.3000	5.4000									11
92	1	1	31.8571	38.6606	1	47.6245	1770	2900	0	36.5	50	146	36.3	46	142	0	2	0	0	1	0	0	0	0	1	0	0	0	0	0	1	0	7.3500	33.0000	107.0000	98.0000	18.2000	-7.4000	0.9000	4.6000									32
132	1	1	31.4286	37.5198	1	42.6386	1400	2480	0	36	54	121	36.6	43	134	1	0	0	0	0	0	0	0	0	0	1	0	0	0	0	0	0	7.3400	41.0000	76.0000	94.0000	22.1000	-3.7000	5.6000	3.9000	7.3700	34.0000	63.0000	91.0000	19.7000	-5.6000	4.4000	3.9000	27
18	2	0	33	37.068	2	28.4763	2330	2630	0	36.4	62	140	36.6	46	136	1	0	0	0	0	0	0	0	0	0	0	0	0	1	1	0	0	7.2700	43.0000	74.0000	92.0000	19.7000	-7.2000	2.0000	7.3000	7.3600	40.0000	124.0000	99.0000	22.6000	-2.8000	1.2000	4.2000	15
230	1	0	33.4286	39.8054	1	44.6378	1750	2440	1	36	58	107	36.4	42	138	1	0	0	0	0	0	0	0	0	0	0	1	1	1	0	0	0	7.1800	57.0000	160.0000	99.0000	21.3000	-7.1000	2.1000	7.5000	7.3100	43.0000	82.0000	95.0000	21.7000	-4.6000	1.6000	5.1000	43
20	2	1	30.7143	37.9603	1	50.7222	1800	2870	0	36.1	52	155	36.6	42	134	1	0	1	0	0	1	0	0	0	1	0	0	0	0	0	0	0	7.1400	79.0000	356.0000	100.0000	26.9000	-2.1000	0.6000	4.5000									4
104	1	0	35.4286	37.9521	1	17.6648	1760	2150	0	36.5	60	136	36.4	45	132	1	0	0	1	1	0	0	0	0	0	0	0	0	0	0	0	0	7.3800	32.0000	64.0000	92.0000	18.9000	-6.2000	6.1000	5.7000									4
151	1	0	30.4286	38.3837	1	55.686	1300	2280	1	36.5	51	152	36.9	45	140	0	0	1	0	0	0	0	1	0	0	0	1	0	1	1	1	0	7.5200	20.0000	212.0000	100.0000	16.3000	-6.6000	1.1000	4.3000									14
21	2	1	29.1429	41.8063	1	88.6444	870	2980	0	35	59	132	36.7	48	136	1	0	0	1	0	1	0	0	0	1	1	1	0	1	1	1	0	7.3400	49.0000	67.0000	92.0000	26.4000	0.6000	0.9000	6.6000									24
115	1	1	34.4286	36.8148	2	16.7033	2405	2690	0	36.2	56	137	36.5	55	123	0	0	1	0	0	1	0	1	0	1	0	0	0	1	1	0	1	7.2700	48.0000	93.0000	96.0000	22.0000	-4.9000	2.2000	2.2000	7.4600	26.0000	90.0000	97.0000	18.5000	-5.3000	0.9000	3.4000	10
121	1	1	31.2857	36.2119	1	34.4832	2290	2910	0	36	52	137	36.5	43	143	1	0	0	0	0	0	0	0	0	0	1	0	0	0	0	0	0	7.2600	56.0000	93.0000	96.0000	25.1000	-2.0000	1.2000	3.7000									14
122	1	0	36.2857	37.9479	1	11.6356	2650	2510	1	36.2	51	133	36.6	43	135	1	0	0	0	0	1	0	0	0	0	0	0	0	0	0	0	0	7.3000	49.0000	74.0000	93.0000	24.1000	-2.3000	2.2000	8.1000									5
114	1	0	29.7143	37.2357	1	52.6496	1180	2550	0	36.5	54	152	36.5	45	135	1	3	0	0	0	1	0	0	0	1	0	0	0	0	0	0	0	7.3400	40.0000	147.0000	99.0000	21.6000	-4.2000	1.4000	2.7000									7
113	1	1	29.4286	38.0928	2	60.6494	1295	3000	1	36	52	136	36.6	42	132	1	0	1	0	0	0	0	0	0	1	0	1	0	0	0	0	0	7.4500	32.0000	174.0000	100.0000	22.2000	-1.8000	1.7000	3.8000									43
105	1	1	31.4286	40.5191	2	63.6334	850	2020	1	35	50	113	36.8	42	134	1	0	0	1	0	0	0	1	0	1	1	1	0	0	0	0	0	7.1100	70.0000	72.0000	87.0000	22.2000	-7.3000	1.0000	8.9000									13
23	2	1	34	39.9504	2	41.653	1515	2240	1	36	55	105	36.7	48	152	1	0	0	0	0	0	0	0	0	0	1	1	0	0	0	0	0	7.4400	18.0000	206.0000	100.0000	12.2000	-12.0000	4.0000	4.4000	7.4200	39.0000	123.0000	99.0000	25.3000	0.8000	0.9000	3.8000	19
24	2	1	28	38.0919	2	70.6431	1390	3300	1	36	55	128	36.7	51	156	1	0	1	0	0	0	0	0	0	1	1	1	0	1	1	0	0	7.2700	43.0000	68.0000	90.0000	19.7000	-7.2000	1.5000	5.7000	7.3800	42.0000	85.0000	96.0000	24.8000	-0.3000	3.0000	5.2000	25
129	1	0	33.8571	36.9501	1	21.6505	2055	2480	0	36	50	132	36.8	47	142	1	0	1	0	0	0	0	0	0	0	1	1	0	0	0	0	0	7.3300	48.0000	41.0000	72.0000	25.3000	-0.6000	1.8000	5.1000									20
137	1	1	30.1429	35.638	2	38.4657	1770	2300	0	36.1	58	110	36.4	43	132	1	0	1	0	0	0	0	0	1	1	0	1	0	1	1	0	0	7.3800	35.0000	139.0000	99.0000	20.7000	-4.4000	2.8000	6.1000	7.4500	23.0000	67.0000	94.0000	16.0000	-8.0000	3.8000	3.1000	7
28	2	1	32	35.0985	1	21.6895	1840	2240	0	36.5	55	130	36.6	47	136	1	0	1	0	0	0	0	0	0	0	0	0	0	0	0	0	0	7.2100	63.0000	148.0000	99.0000	25.2000	-2.7000	0.6000	3.2000	7.3900	38.0000	65.0000	92.0000	23.0000	-2.0000	1.9000	3.9000	4
136	1	1	32.8571	36.6624	2	26.6371	2590	2940	0	36.7	52	144	36.8	50	133	1	0	1	0	0	1	0	0	0	0	0	1	0	1	1	0	0	7.3900	33.0000	169.0000	100.0000	20.0000	-5.0000	1.6000	5.7000	7.4200	32.0000	50.0000	86.0000	20.8000	-3.7000	3.0000	3.6000	6
135	1	1	34.1429	37.9574	1	26.7016	1870	2380	1	36.5	52	140	36.7	47	142	1	1	0	0	0	0	0	0	0	0	0	0	0	0	0	1	0	7.2200	55.0000	222.0000	100.0000	22.5000	-5.2000	1.5000	8.9000	7.3200	38.0000	49.0000	81.0000	19.6000	-6.5000	3.4000	5.1000	11
154	1	0	31	40.0915	2	63.6405	1330	2430	0	36.5	60	130	36.6	44	132	1	0	0	0	0	0	1	0	0	0	0	1	0	1	1	0	0	7.2500	68.0000	68.0000	90.0000	29.8000	2.6000	1.8000	3.7000	7.4400	38.0000	93.0000	98.0000	25.8000	1.6000	2.8000	9.2000	16
148	1	1	34.1429	39.8112	1	39.6782	1700	2320	0	36	60	125	36.8	44	140	1	0	0	0	0	0	1	0	0	1	0	1	0	0	0	0	0	7.2900	43.0000	161.0000	99.0000	20.7000	-5.9000	1.8000	4.7000	7.2700	58.0000	159.0000	99.0000	26.6000	-0.3000	0.9000	4.3000	13
124	1	0	33.8571	43.0975	1	64.6826	1310	2690	1	36.2	52	141	36.7	46	136	1	0	0	1	0	1	0	0	0	1	0	1	0	0	0	0	0	7.3500	39.0000	126.0000	99.0000	21.5000	-4.1000	2.3000	5.6000									15
142	1	1	35	36.9246	2	13.4719	2550	2720	1	36	50	136	36.5	48	132	1	0	1	0	0	0	0	0	0	0	0	1	0	1	0	0	0	7.5500	18.0000	175.0000	100.0000	15.7000	-6.7000	5.0000	7.3000	7.6300	15.0000	171.0000	100.0000	15.8000	-5.3000	2.0000	3.4000	3
120	1	1	34.8571	37.5204	22	18.6428	2770	2880	0	36.5	65	139	36.8	46	148	1	0	0	1	0	1	0	0	0	0	0	1	0	1	1	1	0	7.3500	50.0000	71.0000	93.0000	27.6000	2.0000	1.1000	4.5000									15
30	2	1	32.1429	39.0961	1	48.6728	1810	2530	0	36.2	58	138	36.6	45	150	1	0	0	1	0	0	0	0	0	1	1	1	1	0	1	0	0	7.2000	65.0000	67.0000	88.0000	25.4000	-2.6000	1.8000	5.9000	7.3800	40.0000	105.0000	98.0000	23.7000	-1.4000	3.0000	4.7000	30
31	2	1	29.2857	42.2408	1	90.6853	1330	3760	0	36.4	56	138	36.7	45	146	1	0	0	0	1	0	0	1	0	1	0	1	1	1	1	0	1	7.4600	31.0000	194.0000	100.0000	22.0000	-1.8000	6.5000	2.4000	7.3000	59.0000	59.0000	87.0000	29.0000	2.6000	3.3000	4.3000	64
119	1	0	34	37.5223	2	24.6561	1880	2050	1	36.5	54	145	36.9	48	133	1	0	0	0	0	0	0	0	0	0	0	0	0	1	0	0	0	7.3300	43.0000	90.0000	96.0000	22.7000	-3.2000	1.5000	6.3000									0
32	2	1	30	40.0956	5	70.6694	1545	3230	0	36.3	51	140	36.8	44	130	0	2	0	0	1	0	0	0	0	0	0	0	0	1	0	0	0	7.3900	40.0000	83.0000	96.0000	24.2000	-0.8000	3.6	6.8000	7.4000	33.0000	113.0000	98.0000	20.4000	-4.4000	1	4.4000	9
160	1	1	33.1429	36.9156	1	26.4092	2570	3190	0	36	50	138	36.5	44	141	1	0	0	0	0	0	0	0	1	0	0	1	0	1	1	0	0	7.2800	54.0000	69.0000	91.0000	25.4000	-1.3000	1.4000	4.9000	7.3100	46.0000	68.0000	91.0000	23.2000	-3.1000	1.4000	7.0000	6
35	2	0	28.7143	36.7844	3	56.4908	1230	2330	0	35	50	144	36.7	48	146	1	0	0	1	0	0	0	1	0	1	1	1	0	1	1	0	0	7.3300	40.0000	109.0000	98.0000	21.1000	-4.8000	2.5000	10.3000									7
153	1	0	30.8571	38.5262	1	53.6834	1470	2720	0	36.5	58	142	36.7	44	142	1	0	0	0	0	0	1	1	0	1	0	1	0	1	1	0	0	7.3300	40.0000	118.0000	98.0000	21.1000	-4.8000	2.0000	4.8000	7.2100	54.0000	77.0000	92.0000	21.6000	-6.3000	2.8000	5.5000	11
162	1	1	34.1429	37.1011	1	20.7076	2400	2680	0	36.3	55	136	36.6	47	140	1	0	0	1	0	1	0	0	0	0	0	0	0	0	0	0	0	7.1800	67.0000	37.0000	54.0000	25.0000	-3.4000	1.5000	5.4000	7.3500	44.0000	87.0000	96.0000	24.3000	-1.3000	1.5000	4.8000	0
169	1	1	31.7143	41.2378	1	66.6647	1445	2570	0	36.5	60	119	36.9	40	130	0	0	0	0	0	1	0	1	1	0	0	1	0	1	1	0	0	7.3800	37.0000	73.0000	94.0000	21.9000	-3.2000	3.3000	2.9000	7.5600	34.0000	190.0000	100.0000	30.4000	8.2000	1.6000	3.6000	15
173	1	1	29.5714	41.2348	4	81.6437	1700	3760	0	35.5	62	146	36.5	46	135	1	0	0	0	0	0	0	0	0	1	0	1	0	1	1	0	0	7.4400	32.0000	179.0000	100.0000	21.7000	-2.5000	3.7000	3.2000	7.5500	32.0000	496.0000	100.0000	28.0000	5.6000	2.9000	4.3000	35
36	2	1	30.4286	41.0922	5	74.6456	1440	2680	1	35.5	70	140	36.5	45	135	0	3	0	0	0	0	0	0	0	1	1	1	0	1	1	1	0	7.1300	69.0000	61.0000	81.0000	23.0000	-6.2000	2.1000	5.1000	7.2800	63.0000	59.0000	86.0000	29.6000	2.9000	1.1000	4.6000	46
175	1	1	31.1429	40.2416	1	63.6909	1440	2640	0	36.5	65	120	36.8	42	140	1	0	0	0	0	1	1	1	0	1	0	1	0	0	0	0	0	7.5200	23.0000	78.0000	97.0000	18.8000	-4.1000	3.0000	7.2000	7.6000	24.0000	88.0000	98.0000	23.6000	2.0000	1.6000	5.1000	63
37	2	0	32.2857	37.2076	1	34.4532	1780	2250	0	36	56	151	36.8	44	130	1	0	0	0	0	0	0	0	0	0	1	1	0	0	0	0	0	7.3000	47.0000	60.0000	88.0000	23.1000	-3.3000	1.1000	3.8000									8
38	2	1	31.5714	37.9581	1	44.7068	1540	2240	1	36	51	134	36.8	45	140	1	3	1	0	0	0	0	0	0	1	0	0	0	1	0	0	0	7.1700	65.0000	81.0000	92.0000	23.7000	-4.8000	0.7000	2.3000									10
179	1	1	28.7143	38.6387	1	69.4711	940	2300	0	35.5	45	135	36.3	43	132	1	0	0	1	0	1	0	1	1	1	0	1	0	1	1	1	0	7.3700	37.0000	59.0000	89.0000	21.4000	-3.9000	2.1000	5.3000	7.3900	39.0000	60.0000	90.0000	23.6000	-1.4000	1.8000	3.9000	57
39	2	1	30.7143	36.8065	1	42.6452	1200	2280	1	36	45	142	36.5	45	132	1	0	1	1	0	0	0	0	1	0	0	1	0	0	0	0	0	7.4000	33.0000	172.0000	100.0000	20.4000	-4.4000	未查	8.5000									30
181	1	1	32.5714	37.807	1	36.6489	1680	2500	1	36	65	133	36.5	45	144	1	0	0	0	0	0	0	0	0	0	0	0	0	0	0	0	0	7.2400	65.0000	84.0000	94.0000	27.9000	0.5000	1.6000	6.6000									4
183	1	1	30	40.3782	1	72.6473	1220	2530	0	36.2	50	133	36.9	45	144	1	0	1	0	0	0	0	0	0	1	0	0	0	0	0	0	0	7.2500	53.0000	140.0000	99.0000	23.2000	-4.0000	1.8000	4.9000									11
166	1	1	36.7143	39.237	3	17.6589	3150	3020	0	36.8	65	142	36.2	45	102	1	0	0	0	0	0	0	0	0	1	0	1	0	1	1	0	0	7.2500	57.0000	108.0000	97.0000	25.0000	-2.2000	1.2000	6.3000	7.4500	40.0000	60.0000	92.0000	27.8000	3.8000	0.8000	3.7000	7
40	2	1	29	40.2105	1	78.4734	1130	2880	1	36	52	140	36.8	48	139	1	0	0	0	0	0	0	1	0	1	1	0	0	1	1	0	0	7.2800	72.0000	60.0000	87.0000	33.8000	7.1000	1.0000	7.5000	7.2900	59.0000	140.0000	99.0000	28.4000	1.8000	0.7000	6.5000	40
190	1	0	31.2857	37.2406	1	41.6839	1480	2510	0	36.5	56	130	36.6	48	128	0	0	1	0	0	0	0	0	0	1	1	0	0	0	0	0	0	7.2400	67.0000	77.0000	93.0000	28.7000	1.3000	0.8000	5.0000	7.3400	38.0000	92.0000	97.0000	20.5000	-5.3000	0.8000	2.8000	10
194	1	0	30.8571	38.523	1	53.6613	1360	2500	1	36.1	45	153	36.9	46	145	1	0	1	0	0	1	0	0	0	1	0	0	0	0	0	0	0	7.3600	28.0000	149.0000	99.0000	15.8000	-9.6000	6.5000	5.3000	7.3500	45.0000	165.0000	99.0000	24.8000	-0.8000	0.4000	3.7000	28
196	1	0	32.1429	42.3535	1	71.4746	1720	3200	1	35.7	50	135	36.9	49	137	1	0	0	0	0	1	0	0	0	1	1	0	0	1	1	0	0	7.3100	38.0000	196.0000	100.0000	19.1000	-7.2000	2.3000	5.4000	7.3600	48.0000	65.0000	92	27.1000	1.7000	1.4000	6.8000	44
197	1	1	38.4286	42.0895	7	25.6266	2650	3090	0	36.5	60	150	36.8	49	145	0	3	0	0	0	0	0	0	0	1	0	1	0	1	1	0	0	7.4100	26.0000	102.0000	98	16.5000	-8.1000	5.9000	4.9000	7.2600	55.0000	87.0000	95	24.7000	-2.4000	0.5000	3.4000	8
200	1	1	32	38.3516	1	44.4612	1997	2650	1	36	50	135	36.6	44	142	1	0	0	0	1	0	0	0	0	1	0	1	0	1	1	0	0	7.2500	57.0000	58.0000	85	25.0000	-2.2000	1.9000	3.4000	7.4100	49.0000	88.0000	97	31.1000	6.5000	0.9000	5.3000	32
203	1	0	33	39.242	2	43.6943	1460	1950	0	36	51	139	36.9	47	142	1	0	0	0	0	1	0	0	0	0	0	1	0	1	0	0	0	7.5000	14.0000	95.0000	98.0000	10.9000	-12.3000	3.6000	2.7000	7.3300	25.0000	154.0000	99.0000	13.2000	-12.7000	3.5000	5.6000	42
204	1	0	30	37.2407	1	50.6846	1400	2150	0	36.2	55	135	36.5	45	143	1	0	0	0	0	1	0	0	0	1	0	0	0	1	1	1	0	7.2000	59.0000	86.0000	94.0000	23.1000	-4.9000	0.8000	1.0000	7.3900	36.0000	97.0000	97.0000	21.8000	-3.2000	0.6000	2.5000	32
207	1	1	34.7143	39.955	2	36.685	2780	3440	0	36.3	64	148	36.5	42	138	1	0	0	0	0	0	0	0	0	0	0	1	0	1	0	0	0	7.2500	51.0000	88.0000	95.0000	22.4000	-4.8000	2.0000	5.2000	7.4300	51.0000	85.0000	97.0000	33.9000	9.6000	0.8000	3.6000	30
209	1	1	29.5714	36.377	1	47.6391	1530	2450	1	36.3	58	134	36.9	47	156	1	0	1	0	0	1	0	0	0	0	0	0	0	0	0	0	0	7.3200	40.0000	202.0000	100.0000	20.6000	-5.5000	1.8000	3.9000									7
218	1	1	31.5714	39.8059	1	57.6412	1360	2510	0	36.1	54	136	36.8	44	135	1	0	0	0	1	0	1	0	0	1	1	1	0	1	0	0	0	7.1700	53.0000	190.0000	99.0000	19.3000	-9.2000	7.8000	5.2000	7.3900	30.0000	47.0000	82.0000	18.2000	-6.8000	4.9000	9.7000	51
223	1	1	27.7143	40.8029	1	91.62	990	3170	0	36.5	56	132	36.5	47	136	1	1	0	0	0	1	1	0	0	1	0	0	0	1	1	1	0	7.3400	53.0000	51.0000	83.0000	28.6000	2.8000	0.6000	6.4000	7.3800	58.0000	75.0000	95.0000	34.3000	9.2000	0.7000	3.6000	63
44	2	0	32	38.8082	2	47.6571	1730	2220	1	36.5	56	143	36.8	45	146	1	0	0	1	0	0	0	0	0	0	0	1	0	0	0	0	0	7.2300	63.0000	90.0000	95.0000	26.4000	-1.2000	1.8000	5.6000									27
45	2	0	32	38.5246	2	45.6725	980	2060	1	35.6	59	136	36.8	45	134	1	0	0	0	0	1	0	0	0	1	0	1	0	1	0	0	0	7.4300	30.0000	110.0000	98.0000	19.9000	-4.4000	6.5000	6.3000									14
46	2	0	27.5714	39.9538	2	86.6763	780	2530	0	36.2	55	137	36.9	45	132	1	3	1	0	0	0	0	0	0	1	1	1	0	1	0	1	0	7.3200	48.0000	67.0000	91	24.7000	-1.4000	1.4000	2.2000	7.4000	46.0000	127.0000	99	28.5000	3.7000	1.6000	5.2000	50
47	2	0	27.5714	37.5281	2	69.6965	980	2670	0	36.2	55	145	36.9	43	133	1	0	1	0	0	0	0	0	0	1	0	1	0	1	1	0	0	7.1900	63.0000	57.0000	81	24.1000	-4.1000	0.6000	0.7000									33
49	2	1	31.2857	37.2385	1	41.6693	1940	2530	0	36.5	65	142	36.9	43	129	1	0	1	0	0	0	0	0	0	1	0	1	0	0	0	1	0	7.4000	40.0000	43.0000	79.0000	24.8000	0.0000	1.2000	2.9000	7.4200	41.0000	69.0000	94.0000	26.6000	2.1000	1.2000	2.9000	22
229	1	0	30.7143	40.3774	1	67.6421	1450	3670	0	36.6	59	118	36.6	39	122	0	0	1	0	0	1	0	0	1	1	0	1	0	1	1	0	0	7.1500	75.0000	161.0000	99.0000	26.1000	-2.8000	0.5000	2.8000	7.4000	31.0000	77.0000	95.0000	19.2000	-5.6000	1.3000	2.2000	49
50	2	1	29.1429	38.3528	2	64.4696	980	1820	0	36.2	80	110	36.7	50	142	1	0	1	1	1	0	1	1	0	1	0	1	1	1	1	1	0	7.4100	31.0000	40.0000	76	21.3000	-5.0000	2.9000	4.4000	7.4900	34.0000	83.0000	97	25.9000	2.6000	2.4000	4.4000	43
[truncated: 14 more columns]
